# Supplementary material for: PIAS1-mediated SUMOylation of influenza A virus PB2 restricts viral replication and virulence
Source: PLoS Pathog. 2022 Apr 4;18(4):e1010446. doi: 10.1371/journal.ppat.1010446 (PMC9009768; doi:10.1371/journal.ppat.1010446)
Supplement: S1 Data — (XLS) [file ppat.1010446.s001.xls]

## Sheet: Fig2A
Upregulation level of PIAS1 mRNA in PIAS1-overexpressing A549 cells
Experiment	A549	A549_PIAS1
1	0.93852	7.5604
2	1.0486	8.10304
3	1.01288	6.86121
Mean	1	7.50822
p value		5.55862e-05

## Sheet: Fig2C
PIAS1 overexpression in A549 cells inhibited WSN (H1N1) virus replication (log10 pfu/mL)
	24 h		48 h
Experiment	A549	A549_PIAS1	A549	A549_PIAS1
1	4.845	4.255	6.079	5.362
2	4.954	4.23	5.903	5.301
3	4.845	4.544	6	5.519
Mean	4.88133	4.343	5.994	5.394
p value		0.00735414		0.00189917

## Sheet: Fig 2D
Downregulation level of PIAS1 mRNA in siRNA-treated A549 cells (%)
Experiment	Scrambled siRNA	PIAS1 siRNA
1	104.175	20.0267
2	100.626	21.1686
3	95.1985	25.7028
Mean	100	22.2994
p value		1.56952e-05

## Sheet: Fig 2F
Cell viability of siRNA-treated A549 cells (log10 light units)
Experiment	Scrambled siRNA	PIAS1 siRNA
1	5.62989	5.61802
2	5.62493	5.62331
3	5.62516	5.60451
Mean	5.62666	5.61528
p value		0.122408

## Sheet: Fig 2G
PIAS1 knockdown in A549 cells promoted WSN (H1N1) virus replication (log10 pfu/mL)
	24 h		48 h
Experiment	Scrambled siRNA	PIAS1 siRNA	Scrambled siRNA	PIAS1 siRNA
1	5.47712	6.43136	6.47712	7.4624
2	5.30103	6.39794	6.41497	7.50515
3	5.39794	6.38021	6.44716	7.53148
Mean	5.39203	6.40317	6.44642	7.49968
p value		4.47441e-05		2.56681e-06

## Sheet: Fig 2H
PIAS1 knockdown in A549 cells promoted AH05 (H5N1) virus replication (log10 pfu/mL)
	24 h		48 h
Experiment	Scrambled siRNA	PIAS1 siRNA	Scrambled siRNA	PIAS1 siRNA
1	5.20412	6.36173	6.11394	7
2	5.36173	6.53148	6.17609	6.77815
3	5.30103	6.20412	6.25527	7.59107
Mean	5.28896	6.36578	6.18177	7.12307
p value		0.000511109		0.0186813

## Sheet: Fig 2I
PIAS1 knockdown in A549 cells promoted AH13 (H7N9) virus replication (log10 pfu/mL)
	24 h		48 h
Experiment	Scrambled siRNA	PIAS1 siRNA	Scrambled siRNA	PIAS1 siRNA
1	4.27875	4.716	5	5.69897
2	4.4624	5.20412	5.14613	5.77815
3	4.14613	4.8451	4.90309	5.8451
Mean	4.29576	4.92174	5.01641	5.77407
p value		0.0221521		0.000773414

## Sheet: Fig 2J
PIAS1 knockdown in A549 cells promoted SH13 (H9N2) virus replication (log10 pfu/mL)
	24 h		48 h
Experiment	Scrambled siRNA	PIAS1 siRNA	Scrambled siRNA	PIAS1 siRNA
1	4.30103	5.14613	5.39794	6.25527
2	4.20412	5.04139	5.30103	6.20412
3	4.27875	5.27875	5.36173	6.32222
Mean	4.2613	5.15543	5.35357	6.26054
p value		0.000278732		3.3818e-05

## Sheet: Fig 2L
Cell viability of PIAS1_KO A549 cells (log10 light units)
Experiment	A549	PIAS1_KO A549
1	5.61938	5.63755
2	5.64372	5.61804
3	5.62518	5.63934
Mean	5.62943	5.63164
p value		0.835639

## Sheet: Fig 2M
PIAS1 knockout in A549 cells promoted WSN (H1N1) virus replication (log10 pfu/mL)
	24 h		48 h
Experiment	A549	PIAS1_KO A549	A549	PIAS1_KO A549
1	4.94939	5.65321	5.20412	6.39794
2	4.96379	5.57978	5.11394	6.39794
3	4.97772	5.62325	5.17609	6.38021
Mean	4.96363	5.61875	5.16472	6.39203
p value		8.78066e-06		1.46255e-06

[truncated: 14 more sheets: Fig 4B, Fig 4D, Fig 4E, Fig 4F, Fig 4G, Fig 4H, Fig 4I, Fig 4J, Fig 4K, Fig 4L, Fig 4M, Fig 9C, Fig 9D, Fig 9E]
